# Supplementary material for: R-spondin 3 promotes stem cell recovery and epithelial regeneration in the colon
Source: Nat Commun. 2019 Sep 25;10:4368. doi: 10.1038/s41467-019-12349-5 (PMC6761174; doi:10.1038/s41467-019-12349-5)
Supplement: Supplementary file 3 — Source Data [file 41467_2019_12349_MOESM3_ESM.xlsx]

## Sheet: 1b) Lgr5 Distribution
Position	1	2	3	4	5	6	7	8	9	10	11	12	13	14	15	16	17	18	19	20
% Lgr5 cells	41.358	31.4815	18.5185	4.32099	3.08642	0	0.617284	0	0.617284	0	0	0	0	0	0	0	0	0	0	0

## Sheet: 1c) Axin2 Distribution
Position	1	2	3	4	5	6	7	8	9	10	11	12	13	14	15	16	17	18	19	20
% Axin2 cells	15.2074	14.2857	18.4332	12.9032	13.3641	7.37327	7.37327	3.68664	4.14747	1.38249	0.460829	1.38249	0	0	0	0	0	0	0	0

## Sheet: 1h) Axin Longterm
%positive crypts per picture	120d linage tracing	120d linage tracing post lgr5 depletion
M1	88.5897	84.9057
M2	87.234	86.8852
M3	89.2473	91.3043
M4		80
M5		100

## Sheet: 1i) KI67Muc2
%Muc+/Ki67+	control	lgr5 depleted
M1	3.83838	17.8182
M2	7.12121	18.3285
M3	4.26287	17.9409

## Sheet: 2a) Rspondin expression
relative Expression	Rspo1	Rspo2	Rspo3	Rspo4
m1	7.61107e-05	1.13648e-05	0.00134494	2.86406e-06
m2	5.6338e-05	8.79534e-06	0.00112501	4.14811e-06
m3	2.73342e-05	2.24584e-05	0.000695366	5.15866e-06

## Sheet: 2b) Rspo expression ko 
relative Expression Rspo3	control	2weeks KO		relative Expression Rspo3	control	2month KO
m1	0.00220725	0.000261329		m1	0.0044524	0.000470602
m2	0.00201084	0.000346449		m2	0.00573111	0.000292596
m3	0.00232217	0.000452939		m3	0.00193123	0.000505376
m4	0.00186811	4.24321e-05		m4	0.0017318	0.00242351
m5	0.00202316	0.000160103		m5	0.00228527	0.000611896
				m6	0.00472534

## Sheet: 2c) lgr5 expression KO
relative Expression Lgr5	control	2weeks KO		relative Expression Lgr5	control	2month KO
m1	0.00245464	6.67447e-05		m1	0.00199238	4.58266e-05
m2	0.00442163	3.68129e-05		m2	0.000988214	3.86991e-05
m3	0.00289327	0.00115942		m3	0.00188082	0.000177034
m4	0.00552301	9.41454e-05		m4	0.00377457	0.00156825
m5	0.00411207	8.58898e-05		m5	0.00185148	0.000211423
				m6	0.00325623

## Sheet: 2f) crypt length KO
length in µm	control	2month KO
M1	147.983	139.642
M2	149.729	175.572
M3	143.082	154.951

## Sheet: 2h)Ki67 quant. KO
	control	2month KO
M1	14.4	10.4444
M2	11.5	7.09091
M3	11.4	8.35294

## Sheet: 3a)weight Rspo3 KO DSS
Rspo KO	M1	M2	M3		control	M1	M2	M3
d0	100	100	100		d0	100	100	100
d3	91.1348	96.1207	93.3824		d3		101.23	103.663
d5	84.3972	87.5	93.75		d5	93.0693	97.541	100.366
d7	68.0851	69.8276	74.6324		d7	79.703	89.7541	93.4066

[truncated: 21 more sheets: 3b) colon length KO DSS, 3f) 3d DSS , 3h) ki67 d3 DSS, 3j) crypt length 3d DSS, 4b) crypt length 3d 7d, 4d) KI67 cells 3d 7d, 4f) Lgr5 Rna scope 3d+7d, 4h) Axin2 RNA sope 3+7d, 5b) Axin Tracing DSS,  5g) Krt20 tracing DSS, 6c) crypt length recovery, 6d) Axin2 Rna scope recovery, 6e) KI67 recovery , 6g) Ki67krt20, 7c) Rspo3 aignal recovery, 7e) weight recovery, 7g) Kaplan-Meier curve, Sup2b) KI67 lgr5 depletion, sup3a) weight loss, sup5a) Duodenum Rspo KO 1week …]
